# Supplementary material for: Generation of Induced Nephron Progenitor-like Cells from Human Urine-Derived Cells
Source: Int J Mol Sci. 2021 Dec 15;22(24):13449. doi: 10.3390/ijms222413449 (PMC8708572; doi:10.3390/ijms222413449)
Supplement: Supplementary file 1 [file ijms-22-13449-s001.zip]

Archive with 1 entries (1 files):
- ijms-1472430-supplementary.pdf
